# Supplementary material for: Alteration in the Synaptic and Extrasynaptic Organization of AMPA Receptors in the Hippocampus of P301S Tau Transgenic Mice
Source: Int J Mol Sci. 2022 Nov 4;23(21):13527. doi: 10.3390/ijms232113527 (PMC9656470; doi:10.3390/ijms232113527)
Supplement: Supplementary file 1 [file ijms-23-13527-s001.zip]

Archive with 1 entries (1 files):
- ijms-1979043-SI.pdf
